# Supplementary material for: Interdependencies between acoustic and high-speed videoendoscopy parameters
Source: PLoS One. 2021 Feb 2;16(2):e0246136. doi: 10.1371/journal.pone.0246136 (PMC7853476; doi:10.1371/journal.pone.0246136)
Supplement: S2 Table — (XLSX) [file pone.0246136.s002.xlsx]

## Sheet: GAWAudioData
		F0[Mean]	CQ[Mean]	SQ[Mean]	GGI[Mean]	PQ[Mean]	GAI[Mean]	HNR	NNE	SNRK[Mean]	SNRQ[Mean]	CPP	WMCMax	WMCMean	MShim	EPF	MJit	Jit(%)	PVI	PhAI[Mean]	SpSI[Mean]	AmSI[Mean]	PhA[Mean]	SpS[Mean]	AmS[Mean]	F0[Std]	CQ[Std]	SQ[Std]	GGI[Std]	PQ[Std]	GAI[Std]	SNRK[Std]	PhAI[Std]	SpSI[Std]	AmSI[Std]	WaSI[Std]	HNR	NNE	SNRK[Mean]	CPP	WMCMax	WMCMean	F0[Mean]	MShim	AVI[Audio]	MJit	Jit(%)	PVI	F0[Std]
	Minimum	209.334	0.239608	0.442342	0	0.0869624	0.653831	5.7238	-29.7873	7.78684	11.5757	15.1964	0.978874	0.939817	0.0621361	2.21015	0.0185185	0.616657	0.252519	0	0.0130288	0.688379	-0.302533	-0.214779	0.81335	4.05483	0.0155875	0.0535793	0	0.0294964	0.00240785	0.123828	0	0.00837518	0.0130593	0.000359138	-5.20057	-29.3035	3.51135	18.9829	0.937122	0.767433	209.32	0.120551	-0.00354372	0.0152632	0.358579	0.0153078	0.827652
	Maximum	494.21	0.694461	2.34167	0.34683	0.242486	1.64781	15.1139	-17.0849	16.118	25.911	30.0562	0.999977	0.999527	0.431654	30.788	0.241379	8.78774	3.31051	0.302533	0.214779	0.980968	0.255924	0.194955	1.4756	26.9977	0.0898223	0.464938	0.0697554	0.0881715	0.138147	5.03673	0.0790897	0.0836492	0.124866	0.0396146	15.9992	-6.7669	18.3832	32.3205	0.999848	0.996546	495.115	1.13751	2.15923	0.384058	10.8022	9.23143	37.9999
healthy females	Average	307.276	0.45595	1.16756	0.0870943	0.128664	0.968762	10.1478	-23.1553	11.3386	19.6939	22.59	0.99543	0.984924	0.149787	13.3317	0.139079	4.23019	1.22712	0.067986	0.0668052	0.916404	-0.0308865	0.00982099	1.01898	10.8453	0.0335189	0.154418	0.00930754	0.0476788	0.0316754	1.86689	0.0332209	0.0266533	0.039534	0.0117848	8.15833	-18.5164	9.73827	24.8263	0.992822	0.968476	307.211	0.43392	1.05169	0.0858551	2.51805	0.939132	7.60902
	Median	296.774	0.464182	1.11047	0.0756726	0.126182	0.924838	9.86388	-23.2653	11.2426	19.6415	22.4771	0.998211	0.988819	0.133046	12.456	0.147634	4.11349	1.09855	0.0582694	0.0541335	0.93395	-0.0326479	0.0129797	1.00978	9.58631	0.031675	0.144627	0.00670842	0.0466319	0.0157888	1.60537	0.0335929	0.0240199	0.0366827	0.00941881	8.40875	-18.2285	9.75498	24.3426	0.995828	0.978776	295.93	0.38674	1.04452	0.0723141	2.07712	0.298875	5.53413
	Std	59.7585	0.0857377	0.330324	0.0824428	0.0251468	0.176048	1.96165	2.3533	1.35439	3.00364	2.97153	0.00578594	0.0124557	0.0682132	5.61675	0.0545613	1.82431	0.594308	0.0519974	0.0450214	0.0544561	0.0799709	0.078934	0.111163	4.48449	0.0104321	0.0687452	0.0110144	0.0109169	0.032826	1.04147	0.0104681	0.012804	0.0191573	0.00908291	4.64728	4.47129	2.19741	2.9443	0.00806902	0.033829	59.5943	0.192673	0.421798	0.0664018	1.81147	1.49389	6.04905
	Skewness	0.932451	-0.373892	0.760826	0.743975	1.14472	1.341	0.374167	0.073609	0.815813	-0.205398	0.0238483	-1.31068	-1.28497	1.94207	0.641772	-0.194918	0.352691	1.38277	1.32998	1.08273	-1.68175	0.201896	-0.147365	1.11188	1.43689	1.86551	1.83837	3.29415	0.627903	1.54591	0.917226	0.27415	1.21479	1.67829	0.931833	-0.519125	-0.0745822	0.296151	0.264359	-3.32103	-2.84563	0.93344	0.958534	0.0187373	1.81447	1.70087	2.97908	2.18887
	Kurtosis	0.60405	0.000417854	0.701967	-0.257684	2.77931	1.96196	-0.449405	0.334377	2.34903	-0.354628	-0.373348	0.630683	1.75368	4.51824	0.0539451	-1.03683	-0.332309	2.38631	3.1696	0.673938	3.53285	1.16244	-0.0133588	3.15954	2.3362	6.98778	5.58141	14.4007	0.488081	1.6576	0.52001	3.48378	2.51942	4.00168	0.398678	-0.260254	-0.448046	2.46645	-0.549259	18.1797	11.0391	0.626289	0.903561	-0.0777079	4.15647	3.7778	10.3641	6.39182
	Minimum	195.373	0.284022	0.572998	0	0.0988971	0.562668	4.14401	-27.0831	8.77543	11.5691	17.1288	0.976709	0.930111	0.03954	1.81578	0.00666667	0.204921	0.0766776	0.00204248	0.0159298	0.671296	-0.259802	-0.275175	0.796117	2.52105	0.00940902	0.0621904	0	0.0324676	0.00501294	0.18949	0.0107136	0.0107455	0.012193	0.000583292	-4.21432	-28.2072	3.91782	15.6257	0.915647	0.798971	194.82	0.19076	-0.23822	0.0136667	0.420173	0.0257741	1.57011
	Maximum	476.46	0.625894	1.97631	0.437332	0.277987	1.88509	17.1266	-17.2193	14.5293	27.4794	28.6437	0.999957	0.999542	0.53121	33.3635	0.292373	9.53757	3.65862	0.259802	0.303419	0.982735	0.236862	0.303419	1.49451	27.5698	0.0589653	0.351665	0.0430884	0.0907507	0.242907	7.0169	0.0863404	0.0740898	0.0985237	0.0606559	15.3083	-6.75838	14.0987	31.9301	0.99939	0.997064	474.796	1.10495	1.75028	0.700472	15.4595	20.0664	26.7461
FD females	Average	293.103	0.439691	1.20261	0.105318	0.149477	0.98019	9.6111	-22.2628	10.7365	18.6934	22.9763	0.996197	0.981427	0.161738	12.8272	0.15435	4.4894	1.39588	0.0903989	0.0823337	0.896249	0.0192579	0.0110596	1.0478	11.0277	0.0342309	0.163456	0.0108053	0.051022	0.0389042	1.86107	0.0352158	0.030929	0.0437912	0.0158743	6.86389	-16.7883	8.88013	23.2292	0.988086	0.9541	293.109	0.527361	1.0556	0.155542	4.01493	2.19188	9.84061
	Median	276.759	0.446224	1.1714	0.0681346	0.140731	0.938024	9.53346	-22.6279	10.7045	18.274	22.6469	0.998169	0.984757	0.135209	12.5059	0.159333	4.34785	1.24185	0.0799734	0.0650717	0.927112	0.0239542	0.0213889	0.993184	9.64596	0.0317316	0.13996	0.00913167	0.0477597	0.0254182	1.69857	0.0340938	0.0273163	0.0387204	0.0117582	7.16059	-17.179	8.97169	22.628	0.994275	0.97151	276.478	0.502646	1.0547	0.0921424	2.50318	0.646264	7.73622
	Std	70.4577	0.0846759	0.360321	0.12282	0.0357913	0.255773	2.26816	2.48698	1.11936	3.15008	2.65635	0.00498039	0.015141	0.0970276	5.35285	0.0552408	1.8991	0.805171	0.0723414	0.062934	0.0742011	0.114709	0.10124	0.150645	5.5831	0.0114194	0.0756662	0.0105219	0.0127414	0.0388583	1.17114	0.013725	0.015257	0.0204709	0.013269	4.91743	4.81657	2.25979	3.77296	0.0148852	0.0459482	70.1026	0.227141	0.380848	0.148127	3.28901	3.68019	6.69337
	Skewness	0.712462	0.0314095	0.349265	1.13017	1.39572	1.32947	0.444305	0.144965	0.6199	0.218156	-0.171817	-1.85823	-1.5644	2.0599	0.798719	-0.285663	0.335553	1.02049	0.507648	1.54277	-1.26839	-0.515384	-0.20453	1.07728	0.972072	0.415013	0.865393	1.22764	1.32218	2.90403	2.01157	1.38586	0.880168	0.906478	0.877051	-0.364897	0.111902	-0.0300433	0.393079	-2.66942	-1.58091	0.701639	0.553703	-0.644132	1.63247	1.4305	3.00438	0.916239
	Kurtosis	-0.303269	-0.626225	-0.394562	0.497021	2.60037	2.8338	1.20545	-0.851489	0.936338	0.0260236	-0.470211	3.61949	2.58607	4.25573	2.5141	0.291689	0.288186	0.714517	-0.940012	2.44651	0.856407	-0.121126	1.13289	0.843911	0.35076	-0.420953	-0.141443	1.30272	1.47826	12.1503	6.34294	3.26154	0.0358229	0.198259	0.477818	-0.752387	-0.634313	0.178265	-0.455408	9.43544	2.12947	-0.316778	-0.532992	1.16748	2.50966	1.70475	10.4121	-0.0543829
	Minimum	107.683	0.136534	0.582514	0	0.0700338	0.721771	7.33538	-29.267	8.50093	11.8664	14.3028	0.989556	0.97761	0.056376	3.45732	0.0392157	0.825593	0.194195	0.00403809	0.0133821	0.661245	-0.179064	-0.0973283	0.85361	1.57341	0.0111289	0.0596113	0	0.0205764	0.0022457	0.0707411	0.0107238	0.00984822	0.0134102	0.000784995	-1.55055	-23.8544	3.94428	16.3928	0.94837	0.717831	107.706	0.214004	0.278162	0.0283333	0.514566	0.0257613	0.839182
	Maximum	323.718	0.634632	2.48167	0.279008	0.236397	2.12032	16.5034	-19.7334	14.988	22.852	26.4919	0.99995	0.999118	0.295495	16.9059	0.397436	6.65165	2.3459	0.179064	0.345221	0.983021	0.156555	0.345221	1.52225	12.4917	0.0678179	0.282062	0.0303192	0.0730453	0.389709	4.29961	0.0399356	0.0606514	0.0719135	0.0371718	15.159	-10.0254	13.0576	28.1374	0.99921	0.994175	323.183	0.977759	1.60147	1.58226	20.9354	26.0985	22.9445
healthy males	Average	168.727	0.365436	1.30936	0.0367871	0.12441	1.26838	11.9287	-23.3611	11.197	18.3956	21.5844	0.998535	0.993522	0.134578	11.1267	0.183671	2.98972	0.678708	0.0606664	0.0551565	0.924604	0.00333363	0.00753369	1.00062	4.43021	0.0271092	0.157016	0.00500617	0.0428055	0.0542858	1.59628	0.0231257	0.0252758	0.0375374	0.0104136	6.00832	-16.4361	9.1925	23.5028	0.98519	0.945302	169.223	0.455689	0.942967	0.368488	5.4565	4.844	9.2126
	Median	159.251	0.354533	1.25155	0	0.121245	1.23229	11.9817	-23.2295	11.0041	18.6596	21.9628	0.999552	0.996174	0.127754	11.2162	0.177124	3.00767	0.575115	0.0421907	0.0444447	0.943001	0.00312143	-0.00480081	0.979977	3.70455	0.0227474	0.14759	0	0.0409332	0.0499883	1.62277	0.0237592	0.0229383	0.0363289	0.00744573	6.11641	-16.8302	9.37341	23.7099	0.987499	0.962265	160.772	0.426428	0.959018	0.252619	4.38296	3.52931	9.45803
	Std	49.5861	0.107202	0.420351	0.0641463	0.0325967	0.376018	2.03981	1.95834	1.22428	2.33806	2.68508	0.00254882	0.00567406	0.0538726	3.41898	0.0789236	1.34322	0.467414	0.0499499	0.0515775	0.0567511	0.0789619	0.073294	0.113669	2.39112	0.0138145	0.0576551	0.00793643	0.0129477	0.058812	1.01018	0.00661277	0.011995	0.0133534	0.00922797	4.2366	3.20374	1.85283	2.42391	0.0113702	0.0558131	49.3885	0.165971	0.310055	0.337783	4.45556	5.48216	6.02074
	Skewness	1.408	0.312048	0.657104	2.06446	0.841337	0.630856	-0.0436518	-0.711722	0.739517	-0.489808	-0.834156	-2.61555	-1.39887	0.920037	-0.335805	0.573337	0.802582	1.85635	0.902688	4.33555	-2.87633	-0.181695	2.31138	2.66876	1.4523	1.22737	0.599018	1.64628	0.326508	4.42456	0.541284	0.345782	0.984424	0.542149	1.29383	0.357293	-0.0369138	-0.394115	-0.371042	-1.20439	-2.50812	1.40533	0.994309	-0.182438	1.50518	1.34476	1.72305	0.444758
	Kurtosis	2.00741	-0.504992	0.161641	4.39099	1.83283	-0.679955	-0.135694	0.822508	1.50448	0.333786	1.25431	6.19503	1.15513	0.890558	-0.328663	0.446903	0.922032	3.80773	-0.24242	23.7125	10.8219	0.0871843	9.51622	10.2921	1.98043	1.18438	-0.245498	2.00124	-0.826765	25.1958	0.208775	-0.163262	0.504191	-0.0276317	1.1774	-0.544184	-0.48437	0.345119	0.459424	1.57717	7.20861	2.01155	1.11747	-0.419538	2.66222	2.11602	3.97765	-0.612345
	Minimum	113.979	0.221607	0.717476	0	0.0825214	0.807671	6.76703	-26.4679	8.78898	12.1023	15.3363	0.990909	0.974959	0.0699029	6.65389	0.0916667	2.10994	0.367385	0.0070111	0.0283225	0.801468	-0.111993	-0.108156	0.917793	2.23178	0.0122943	0.0581839	0	0.0259355	0.0110032	0.0663388	0.0139834	0.0140522	0.0137304	0.00175457	-3.43036	-24.2273	2.73888	18.5567	0.97383	0.925852	111.793	0.182606	0.300402	0.0222222	0.414653	0.0566716	1.36482
	Maximum	317.226	0.582862	2.13173	0.192329	0.189225	2.3334	13.0251	-18.4942	14.5698	23.8386	24.5243	0.99988	0.998526	0.272552	20.1698	0.367925	8.03556	3.40346	0.20003	0.16045	0.982177	0.20003	0.16045	1.25069	12.8041	0.089268	0.478197	0.0546037	0.0787642	0.144119	3.9922	0.0499842	0.0498983	0.0731882	0.0551476	15.3284	-6.33729	12.1132	27.7996	0.99874	0.997067	317.207	0.77794	2.1484	0.946875	17.2783	20.8501	29.4245
FD males	Average	180.678	0.394494	1.09972	0.0243063	0.134179	1.29255	10.4354	-22.6985	11.1927	17.9777	20.6766	0.998437	0.991925	0.153505	13.4107	0.226661	3.88997	1.03369	0.0608657	0.0652756	0.934299	0.00035785	-0.0155667	1.00607	5.85698	0.0323141	0.163199	0.00714076	0.0520072	0.0506118	1.83554	0.0297706	0.0283462	0.0371681	0.0127913	4.78065	-16.3266	8.72745	21.878	0.987428	0.959755	180.906	0.487873	0.99851	0.329689	5.23748	3.58063	8.44987
	Median	181.982	0.371679	1.06248	0	0.135926	1.1962	10.3411	-22.5105	11.2331	17.7284	20.4374	0.999211	0.993672	0.141976	13.8834	0.200434	3.7634	0.948554	0.0454757	0.0584766	0.941674	-0.0199805	-0.0247113	1.00149	4.93257	0.0264097	0.126811	0	0.0479813	0.0437079	1.81174	0.0284557	0.0278342	0.0368081	0.00920304	4.61847	-16.1313	9.02179	21.3554	0.987311	0.959191	182.184	0.486577	0.952644	0.256162	4.32309	1.66104	7.27711
	Std	53.6983	0.106766	0.31629	0.0505231	0.0349885	0.394626	1.64287	1.93855	1.44365	3.04266	2.34256	0.00203589	0.00579799	0.0499731	4.04373	0.0867699	1.45474	0.640969	0.0442165	0.0317585	0.0364684	0.0763937	0.0687818	0.070155	2.92198	0.0189363	0.101314	0.0129512	0.0175514	0.0331503	1.03965	0.00959846	0.010218	0.0133205	0.0125162	5.29495	3.74408	2.08221	2.24997	0.00775548	0.0211873	53.6273	0.136773	0.422452	0.272779	4.11556	4.87727	6.27191
	Skewness	0.874569	0.280696	1.66055	2.37068	-0.00843535	1.0486	-0.342504	-0.199733	0.478076	-0.125209	0.0023795	-2.67592	-1.65685	0.479107	-0.121554	0.338525	1.03329	2.51045	1.52195	1.40555	-2.45443	0.856561	0.782503	1.86778	1.37535	1.99998	2.04335	2.69707	0.248079	1.37294	0.324331	0.489325	0.58576	1.15468	2.17668	0.202031	0.245185	-0.946592	1.01654	-0.108138	-0.0753301	0.856129	-0.0641432	0.823362	0.962125	1.46313	2.42556	1.85593
	Kurtosis	0.348678	-0.865955	4.45998	5.33618	-1.40956	0.795417	-0.158576	0.325562	0.163208	-0.467168	-0.127919	8.6701	2.71503	-0.0369472	-1.04474	-1.16804	1.59929	8.67503	3.41123	2.5231	8.15245	0.672024	0.366982	6.47309	1.21327	4.10967	4.23773	8.41111	-1.42476	2.18524	-0.244228	-0.208896	-0.326191	2.9241	5.53619	-0.982395	1.80342	1.94812	1.21939	-1.38851	-0.870186	0.331939	0.30977	1.43726	-0.0387677	2.4457	6.91018	4.99267
GAW-based parameters																																					acoustic based parameters
Paramteter value distributions			Females
			0							1									2										3											4
			Males
[truncated: 2 more columns]
