# Supplementary material for: Interdependencies between acoustic and high-speed videoendoscopy parameters
Source: PLoS One. 2021 Feb 2;16(2):e0246136. doi: 10.1371/journal.pone.0246136 (PMC7853476; doi:10.1371/journal.pone.0246136)
Supplement: S3 Table — (XLSX) [file pone.0246136.s003.xlsx]

## Sheet: Sheet1
	females		F0[Mean]	HNR	NNE	SNRK[Mean]	CPP	WMCMax	WMCMean	MShim	AVI[Audio]	MJit	Jit(%)	PVI	F0[Std]	SNRK[Std]		males		F0[Mean]	HNR	NNE	SNRK[Mean]	CPP	WMCMax	WMCMean	MShim	AVI[Audio]	MJit	Jit(%)	PVI	F0[Std]	SNRK[Std]
pearson r:
F0[Mean]			0.999892	0.229506	-0.41976	0.148334	0.1736	0.403276	0.282661	-0.299928	0.139247	-0.411717	-0.243366	-0.238792	0.0770809	0.105462				0.999726	0.367788	-0.412055	0.410601	0.0219461	0.571336	0.437196	-0.170386	0.0426317	-0.473945	-0.282053	-0.333033	-0.0591385	0.205211					PCC ≥ 0.9
CQ[Mean]			0.323239	0.119837	-0.0223606	0.0433918	-0.274278	0.144332	0.175164	-0.00211166	0.0650967	-0.119202	-0.0550259	-0.130991	-0.0233879	0.024011				0.49792	0.066784	-0.038543	0.0438669	-0.224943	0.178954	0.197983	0.0210449	0.0391461	-0.23013	-0.110021	-0.136368	-0.00400345	0.0782484					0.9 > PCC ≥ 0.7
SQ[Mean]			-0.379928	-0.125174	0.0600372	-0.0391076	0.174029	-0.122919	-0.143486	0.0270893	-0.097101	0.130994	0.0655779	0.0681806	-0.0266195	0.0040985				-0.331856	0.00412392	0.0788444	0.100218	0.041684	-0.0979345	0.0153337	-0.0602428	-0.179365	0.0993304	0.0290557	0.0352846	-0.0345148	-0.200836					0.7 > PCC ≥ 0.5
GGI[Mean]			0.122472	-0.0143687	0.185019	-0.0921537	-0.322081	-0.0398605	-0.00956975	0.172425	0.00533477	0.132218	0.184279	0.000785031	0.117466	0.00204927				0.418526	-0.00603404	-0.0249057	0.0476477	-0.139794	0.249273	0.166723	0.0327789	0.152168	-0.237915	-0.130498	-0.190762	-0.000348535	0.0685122					0.5 > PCC ≥ 0.3
PQ[Mean]			0.36273	0.0295123	-0.15107	-0.0311065	0.0975371	0.0771601	-0.0143272	-0.0507475	0.172116	-0.0661532	-0.0182762	0.0203507	0.123493	-0.0314829				0.12748	-0.00785731	-0.0289732	0.0451172	0.10604	0.0909978	-0.00333727	-0.0362886	0.139191	0.0798965	0.10717	0.0680749	0.126057	0.0268386					0.3 > PCC
GAI[Mean]			-0.0629923	-0.00740395	-0.146486	0.0162853	0.342255	-0.0436029	-0.0779008	-0.127208	0.0186123	-0.055837	-0.0946714	0.0850794	-0.00674792	-0.0607053				-0.370264	-0.046542	-0.0696125	-0.0913375	0.254938	-0.0852421	-0.217887	-0.0368386	0.0904222	0.192809	0.106433	0.139302	0.040456	0.0262011
HNR			-0.392858	0.099117	-0.0582669	0.0778349	0.0744451	-0.0137533	0.137434	-0.107583	-0.115982	-0.00415837	-0.0926949	-0.00582964	-0.236701	-0.00251058				-0.218332	0.0546111	-0.0228303	0.16715	0.34382	-0.112253	-0.13301	-0.141299	-0.165391	0.0873351	0.0618817	0.137244	0.0531453	0.154867					only statistically significant PCCs are marked
NNE			0.122858	-0.270847	0.170273	-0.205163	0.00392228	-0.112541	-0.345262	0.262289	0.412338	0.0723322	0.11245	0.129659	0.238019	0.0753334				0.0618478	-0.0535378	0.120023	-0.0340415	-0.225949	0.0892613	0.0999328	0.108101	-0.00576072	-0.0143197	0.021055	-0.0928853	0.00680643	-0.198556
SNRK[Mean]			-0.0862564	0.191588	-0.0896963	0.191724	-0.125379	0.0796685	0.172302	-0.12082	-0.294182	-0.12052	-0.138854	-0.126029	-0.195546	-0.0340036				-0.0611396	0.0924841	-0.0190383	-0.00546754	0.123159	0.0779866	0.147472	-0.290006	-0.161664	-0.0641476	-0.0949681	-0.0855408	-0.149669	-0.131435
SNRQ[Mean]			0.341932	0.266035	-0.218584	0.205391	-0.122914	0.229466	0.332204	-0.181258	-0.107051	-0.215739	-0.171231	-0.185275	-0.138868	0.0435876				-0.102272	-0.182691	0.167199	-0.0972218	-0.0961812	-0.32741	-0.235072	0.186241	0.0753516	0.259229	0.24922	0.274482	0.222146	0.00164721
CPP			0.250039	0.0426051	-0.278404	0.0287012	0.299783	0.132859	0.0370355	-0.213449	0.181414	-0.172113	-0.158077	-0.0560611	-0.00317343	0.0587306				-0.0335539	0.0132208	-0.0360896	0.120755	0.167335	0.0420667	0.0740332	0.0626604	0.0387742	0.0813709	0.116332	0.0597769	0.161308	0.243608
WMCMax			-0.332777	-0.106585	0.120465	-0.147326	-0.0543955	-0.156956	-0.200268	0.116484	0.163352	0.129363	0.0829929	0.0970486	0.00666001	-0.0474146				-0.458294	-0.210904	0.114516	-0.109391	0.0217897	-0.242172	-0.235657	0.0665705	0.0642149	0.218272	0.16409	0.186259	0.0992247	0.0820014
WMCMean			-0.385031	0.147635	0.0222199	0.0556027	-0.112108	-0.0132719	0.164551	-0.0282419	-0.102871	0.00478208	-0.0544529	-0.0543359	-0.21719	-0.117758				-0.354535	-0.0857904	0.175982	0.0574124	0.0385143	-0.217953	-0.0170786	-0.0704964	-0.272604	0.21193	0.162593	0.17451	0.0628476	-0.0469944
MShim			0.374719	-0.152294	0.0985452	-0.141171	0.00976536	-0.0322865	-0.258681	0.150468	0.177256	0.0319832	0.111267	0.0915091	0.260659	0.00575606				0.184264	0.152756	-0.136409	0.0227882	-0.0542353	0.241886	0.126377	-0.0295207	-0.0366251	-0.242887	-0.245015	-0.321535	-0.25759	0.0215444
EPF			0.315159	-0.0341538	-0.0546451	0.0897902	0.167752	0.048807	0.00885972	-0.0645961	-0.024506	-0.0933029	-0.0421564	-0.0264	0.105048	0.0405524				0.0275443	0.131295	-0.0164158	-0.0146997	-0.222464	0.168954	0.232983	0.0354437	-0.147457	-0.0119539	-0.0244121	-0.0819312	-0.077206	-0.0588165
MJit			-0.111201	-0.167439	0.248776	-0.0318131	-0.120974	-0.181058	-0.163011	0.186714	-0.0526766	0.190182	0.184235	0.102617	0.142073	-0.0334777				-0.303516	-0.144428	0.294493	-0.201064	-0.41835	-0.102915	0.0444567	0.196693	-0.158355	0.219421	0.145631	0.0829997	0.00458528	-0.251736
Jit(%)			0.399569	-0.0468191	0.00996948	0.0476268	0.00344259	0.0570453	0.00649044	0.0198944	0.0267518	-0.0525773	0.0281876	-0.0356748	0.153281	0.047234				0.309042	0.128614	0.0121806	0.0286372	-0.366252	0.236529	0.271124	0.0898602	-0.108092	-0.115111	-0.0706613	-0.137831	-0.0653661	-0.125963
PVI			0.662839	-0.0573374	-0.067374	-0.0149018	0.0396815	0.126673	-0.0837041	0.0348085	0.218671	-0.12492	-0.00153209	-0.0243	0.246395	0.0926359				0.3895	0.175827	-0.0913792	0.0416271	-0.334642	0.278805	0.203981	0.0462732	-0.0271742	-0.233635	-0.184839	-0.241988	-0.163833	-0.05477
PhAI[Mean]			-0.127665	-0.169659	0.0753163	-0.154736	-0.12311	-0.175335	-0.187844	0.155096	0.178176	0.309162	0.279654	0.253193	0.167359	-0.107358				0.218873	0.00336861	-0.018408	0.0191124	-0.246746	0.133824	0.173607	-0.0319317	-0.0211768	-0.0828645	-0.0470123	-0.103945	0.0245422	-0.0328232
SpSI[Mean]			-0.0919502	-0.128183	0.0288624	-0.16592	-0.00536739	-0.134246	-0.161029	0.0644676	0.0758777	0.142141	0.115106	0.138057	0.0718844	-0.122968				0.050556	0.0194903	-0.256724	0.0860098	-0.0406981	0.208695	0.0369927	-0.1527	0.197844	-0.0925403	-0.0877244	-0.0924023	-0.035903	-0.0510893
AmSI[Mean]			0.0460263	0.0748804	-0.0110884	0.0568713	0.0343003	0.0831882	0.125791	-0.0803444	-0.0600026	-0.0858498	-0.0663379	-0.0728019	-0.050817	0.0611513				-0.130013	-0.0764807	0.103627	0.000622961	-0.0452004	-0.176763	-0.0379807	0.117273	-0.132154	0.237119	0.250712	0.231975	0.211599	0.0752112
PhA[Mean]			-0.0209457	-0.0702811	0.033091	-0.0151312	0.029768	-0.0192403	0.0665791	0.0376669	-0.064049	0.0835878	0.111901	0.0133239	0.0951168	0.0300714				-0.097421	-0.133616	0.0675104	-0.0225561	-0.0250219	-0.0918453	0.0316239	0.121112	0.0256364	-0.0287767	-0.0279344	0.00527827	0.0200267	-0.00813378
SpS[Mean]			0.121147	0.0335527	-0.0253837	-0.0235045	-0.0212422	-0.0349722	-0.0476323	0.0320647	0.143722	-0.0754358	-0.0730547	-0.0198527	-0.0281576	-0.0150108				0.0613865	0.344054	-0.213969	0.245704	0.00520833	0.257936	0.219169	-0.188596	-0.192715	-0.226274	-0.240498	-0.220817	-0.196338	-0.124184
AmS[Mean]			0.000452862	-0.108171	0.055555	-0.0740522	-0.0894789	-0.115786	-0.173769	0.135463	0.0861954	0.090714	0.0731704	0.0973905	0.0836603	0.0210529				0.0757801	0.141356	-0.0948409	0.152942	-0.141899	0.107319	0.15147	-0.0269543	-0.0537095	-0.101618	-0.084359	-0.0759757	-0.0874965	-0.0901511
F0[Std]			0.876973	0.0669587	-0.234184	0.0689309	0.105607	0.264878	0.0882533	-0.125506	0.192694	-0.259848	-0.108225	-0.121002	0.190004	0.119006				0.826191	0.323226	-0.304107	0.25923	-0.198957	0.488788	0.360584	-0.0692958	-0.00432073	-0.393454	-0.253117	-0.320285	-0.109853	0.0857081
CQ[Std]			0.318814	-0.0403712	-0.119625	0.0957373	0.0779568	0.0731394	-0.0685874	0.0161197	0.319703	-0.109636	-0.0574405	0.00569103	0.128109	0.0944721				0.259235	0.0933197	-0.0927861	-0.00595263	-0.0881345	0.297681	0.301086	-0.131727	-0.0131434	-0.193843	-0.123256	-0.190549	-0.0885545	0.144621
SQ[Std]			0.0313148	-0.0817896	-0.0740328	0.0076674	0.214223	-0.0287444	-0.156873	0.0014579	0.129394	-0.00880289	-0.0183298	0.0334188	0.056472	0.0765556				-0.11072	0.0549243	0.0870698	-0.0658847	-0.0739777	0.104612	0.149869	-0.106002	-0.163713	-0.0851911	-0.105939	-0.156549	-0.15646	-0.0760383
GGI[Std]			0.22566	-0.0659704	0.0609874	-0.0729084	-0.141984	0.000873658	-0.0344141	0.107873	0.261898	0.02153	0.0832191	0.0132393	0.109308	0.0828809				0.407095	-0.0411452	-0.00599139	0.00699132	-0.209459	0.239327	0.153925	0.0814322	0.275167	-0.183835	-0.0643459	-0.167864	0.0567388	0.0292807
PQ[Std]			0.412042	0.128534	-0.187185	0.05474	0.0488149	0.175327	0.0300516	-0.121164	0.119564	-0.202669	-0.144444	-0.113321	-0.00871651	-0.0286976				0.170699	0.124673	-0.182033	0.0235109	-0.00587119	0.289425	0.173766	-0.0676888	0.0383027	-0.176462	-0.166701	-0.197357	-0.122673	0.0120589
GAI[Std]			0.054384	-0.0569297	-0.0636991	-0.0512472	0.234894	-0.0299258	-0.138698	-0.00580058	0.246256	-0.0353241	-0.0268765	0.096467	0.0981072	-0.0507981				-0.123243	0.121641	-0.254568	0.0727252	0.269557	0.119968	-0.0114067	-0.168046	0.0553318	-0.0362554	-0.0644374	-0.0672208	-0.0856802	0.218089
SNRK[Std]			0.0360148	0.14616	-0.100036	0.119898	-0.0604924	0.0982951	0.0739423	-0.124788	-0.1723	-0.122223	-0.117462	-0.109379	-0.105841	0.0660341				0.0588738	0.01921	-0.00442362	-0.19737	0.0716722	0.0676323	-0.0304332	-0.0427642	0.0231141	-0.204531	-0.209287	-0.211708	-0.161857	0.0449809
PhAI[Std]			0.524121	-0.0214285	-0.0516937	-0.110894	-0.10979	0.0360381	-0.138465	0.0804815	0.206864	-0.0977206	-0.00397166	-0.0349995	0.158172	-0.00693656				0.598421	0.111147	-0.238636	0.232792	-0.218368	0.446073	0.383748	-0.0659655	-0.00583116	-0.291735	-0.156164	-0.266907	-0.0145348	0.12041
SpSI[Std]			0.0215321	-0.0720836	-0.124445	-0.101638	0.11232	-0.0561451	-0.141628	0.0367765	0.179755	0.0721138	0.0474829	0.10585	0.0516994	-0.0881914				0.270055	-0.0236106	-0.0278163	-0.000823701	-0.327185	0.202779	0.160934	0.0706892	0.129836	-0.155128	-0.104138	-0.169621	-0.0516879	0.0168052
AmSI[Std]			0.11489	0.0303931	-0.167849	0.0159896	0.100805	0.0236676	-0.0591185	-0.0124453	0.118696	-0.0218319	-0.0284195	0.0127602	0.00669926	-0.0445184				0.282705	0.0628099	-0.0624645	0.0374624	-0.162027	0.329119	0.239287	-0.0577196	0.00280207	-0.197699	-0.14698	-0.186535	-0.0845238	0.0771282
WaSI[Std]			-0.0460728	-0.16361	0.0666776	-0.114581	-0.0640393	-0.110059	-0.223632	0.201841	0.187771	0.236114	0.230281	0.204878	0.181342	-0.0532085				0.189157	-0.095765	0.0949925	-0.0363216	-0.402162	0.0865662	0.175889	0.0897404	-0.00461713	-0.0599274	-0.0176044	-0.0804276	0.0352616	-0.0488243
pearson p:
F0[Mean]			0	0.113913	7.57888e-07	1	0.608676	3.05815e-06	0.0115704	0.0044923	1	1.45995e-06	0.067866	0.0827323	1	1				5.40798e-103	0.405068	0.166986	0.166986	1	0.000442559	0.0885529	1	1	0.0284209	1	0.779772	1	1					p < 0.05
CQ[Mean]			0.0012395	1	1	1	0.0177298	1	0.58643	1	1	1	1	1	1	1				0.0118188	1	1	1	1	1	1	1	1	1	1	1	1	1					p ≥ 0.05
SQ[Mean]			2.05975e-05	1	1	1	0.606202	1	1	1	1	1	1	1	1	1				0.790943	1	1	1	1	1	1	1	1	1	1	1	1	1
GGI[Mean]			1	1	0.458876	1	0.00131244	1	1	0.619643	1	1	0.466113	1	1	1				0.152681	1	1	1	1	1	1	1	1	1	1	1	1	1					p values are adjusted using FDR correction
PQ[Mean]			7.85732e-05	1	1	1	1	1	1	1	0.619643	1	1	1	1	1				1	1	1	1	1	1	1	1	1	1	1	1	1	1
GAI[Mean]			1	1	1	1	0.000353339	1	1	1	1	1	1	1	1	1				0.385391	1	1	1	1	1	1	1	1	1	1	1	1	1
HNR			7.24636e-06	1	1	1	1	1	1	1	1	1	1	1	0.0889981	1				1	1	1	1	0.625864	1	1	1	1	1	1	1	1	1
NNE			1	0.0209318	0.648813	0.250745	1	1	0.000290391	0.0322871	1.45995e-06	1	1	1	0.0842296	1				1	1	1	1	1	1	1	1	1	1	1	1	1	1
SNRK[Mean]			1	0.381578	1	0.381578	1	1	0.619643	1	0.0060554	1	1	1	0.350545	1				1	1	1	1	1	1	1	1	1	1	1	1	1	1
SNRQ[Mean]			0.000353339	0.0270133	0.158071	0.249942	1	0.113913	0.000679092	0.501261	1	0.173325	0.631831	0.458876	1	1				1	1	1	1	1	0.830644	1	1	1	1	1	1	1	1
CPP			0.0521368	1	0.0143988	1	0.0044923	1	1	0.184076	0.501261	0.619643	0.886245	1	1	1				1	1	1	1	1	1	1	1	1	1	1	1	1	1
WMCMax			0.000667281	1	1	1	1	0.91319	0.293367	1	0.769546	1	1	1	1	1				0.0498462	1	1	1	1	1	1	1	1	1	1	1	1	1
WMCMean			1.37912e-05	1	1	1	1	1	0.755436	1	1	1	1	1	0.164705	1				0.519291	1	1	1	1	1	1	1	1	1	1	1	1	1
MShim			3.08308e-05	1	1	1	1	1	0.0362823	1	0.554865	1	1	1	0.0343428	1				1	1	1	1	1	1	1	1	1	1	1	0.89854	1	1
EPF			0.00185126	1	1	1	0.702011	1	1	1	1	1	1	1	1	1				1	1	1	1	1	1	1	1	1	1	1	1	1	1
MJit			1	0.706071	0.0543371	1	1	0.501261	0.775801	0.441137	1	0.401542	0.466113	1	1	1				1	1	1	1	0.152681	1	1	1	1	1	1	1	1	1
Jit(%)			4.13504e-06	1	1	1	1	1	1	1	1	1	1	1	0.981949	1				1	1	1	1	0.409694	1	1	1	1	1	1	1	1	1
PVI			3.23875e-22	1	1	1	1	1	1	1	0.158071	1	1	1	0.0597864	1				0.242603	1	1	1	0.76009	1	1	1	1	1	1	1	1	1
PhAI[Mean]			1	0.660677	1	0.964744	1	0.585577	0.430919	0.959279	0.543553	0.00266035	0.0135937	0.0462619	0.706071	1				1	1	1	1	1	1	1	1	1	1	1	1	1	1
SpSI[Mean]			1	1	1	0.728304	1	1	0.821905	1	1	1	1	1	1	1				1	1	1	1	1	1	1	1	1	1	1	1	1	1
AmSI[Mean]			1	1	1	1	1	1	1	1	1	1	1	1	1	1				1	1	1	1	1	1	1	1	1	1	1	1	1	1
PhA[Mean]			1	1	1	1	1	1	1	1	1	1	1	1	1	1				1	1	1	1	1	1	1	1	1	1	1	1	1	1
SpS[Mean]			1	1	1	1	1	1	1	1	1	1	1	1	1	1				1	0.625864	1	1	1	1	1	1	1	1	1	1	1	1
AmS[Mean]			1	1	1	1	1	1	0.608676	1	1	1	1	1	1	1				1	1	1	1	1	1	1	1	1	1	1	1	1	1
F0[Std]			2.24656e-57	1	0.0968137	1	1	0.0283978	1	1	0.373327	0.0351547	1	1	0.401765	1				1.40624e-14	0.888836	1	1	1	0.016335	0.46723	1	1	0.226194	1	0.91429	1	1
CQ[Std]			0.00147749	1	1	1	1	1	1	1	0.00146319	1	1	1	1	1				1	1	1	1	1	1	1	1	1	1	1	1	1	1
SQ[Std]			1	1	1	1	0.179056	1	0.91319	1	1	1	1	1	1	1				1	1	1	1	1	1	1	1	1	1	1	1	1	1
GGI[Std]			0.130566	1	1	1	1	1	1	1	0.0325374	1	1	1	1	1				0.179115	1	1	1	1	1	1	1	1	1	1	1	1	1
PQ[Std]			1.45995e-06	1	0.435331	1	1	0.585577	1	1	1	0.273581	1	1	1	1				1	1	1	1	1	1	1	1	1	1	1	1	1	1
GAI[Std]			1	1	1	1	0.0944227	1	1	1	0.0597864	1	1	1	1	1				1	1	1	1	1	1	1	1	1	1	1	1	1	1
SNRK[Std]			1	1	1	1	1	1	1	1	0.619643	1	1	1	1	1				1	1	1	1	1	1	1	1	1	1	1	1	1	1
PhAI[Std]			5.88769e-12	1	1	1	1	1	1	1	0.236084	1	1	1	0.886245	1				0.000102094	1	1	1	1	0.0749452	0.28281	1	1	1	1	1	1	1
SpSI[Std]			1	1	1	1	1	1	1	1	0.521801	1	1	1	1	1				1	1	1	1	0.830644	1	1	1	1	1	1	1	1	1
AmSI[Std]			1	1	0.702011	1	1	1	1	1	1	1	1	1	1	1				1	1	1	1	1	0.830644	1	1	1	1	1	1	1	1
WaSI[Std]			1	0.768618	1	1	1	1	0.138793	0.281554	0.430919	0.0906987	0.112594	0.252174	0.501261	1				1	1	1	1	0.192589	1	1	1	1	1	1	1	1	1
distance r:
F0[Mean]			0.999797	0.319233	0.460715	0.234651	0.177418	0.502046	0.382646	0.344163	0.17925	0.460777	0.294935	0.304092	0.174662	0.2039				0.999605	0.380321	0.425077	0.370416	0.186986	0.613938	0.517907	0.240942	0.219752	0.551755	0.378091	0.424403	0.206588	0.235293					DCC ≥ 0.9
CQ[Mean]			0.35224	0.163308	0.124977	0.121922	0.260882	0.154598	0.181966	0.107998	0.119068	0.169134	0.14008	0.16085	0.133029	0.109497				0.530778	0.159947	0.204399	0.165418	0.280878	0.308991	0.303599	0.168967	0.182267	0.262039	0.191166	0.251655	0.200047	0.195769					0.9 > DCC ≥ 0.7
SQ[Mean]			0.394005	0.171608	0.137686	0.125247	0.197575	0.152681	0.170088	0.104659	0.135745	0.191296	0.144956	0.149544	0.131716	0.123026				0.401377	0.173645	0.209001	0.182509	0.221251	0.221596	0.193307	0.204965	0.25296	0.192161	0.151515	0.172441	0.141026	0.231001					0.7 > DCC ≥ 0.5
GGI[Mean]			0.14732	0.164609	0.200031	0.178721	0.319248	0.128035	0.150485	0.200499	0.115462	0.212428	0.253851	0.17103	0.21675	0.103364				0.374366	0.123888	0.191258	0.150131	0.178949	0.271872	0.205613	0.133074	0.1723	0.279434	0.191279	0.227494	0.125012	0.146531					0.5 > DCC ≥ 0.3
PQ[Mean]			0.366163	0.0836555	0.199013	0.102911	0.126508	0.174766	0.123882	0.131755	0.227556	0.130499	0.0976539	0.0961455	0.122115	0.159731				0.205837	0.167559	0.170362	0.175363	0.197527	0.195535	0.155096	0.191984	0.238013	0.20252	0.173446	0.158809	0.211982	0.220854					0.3 > DCC
GAI[Mean]			0.160893	0.155135	0.186911	0.162905	0.335955	0.146366	0.191356	0.183018	0.132551	0.182462	0.217093	0.185768	0.197788	0.114678				0.386607	0.125217	0.207485	0.172429	0.262257	0.219864	0.261981	0.150005	0.178733	0.244771	0.184042	0.225162	0.170422	0.194446
HNR			0.395652	0.117957	0.128412	0.111353	0.106651	0.112237	0.156114	0.119874	0.182434	0.119288	0.151811	0.130106	0.247718	0.11347				0.30968	0.224193	0.205682	0.19425	0.320771	0.248008	0.243209	0.195589	0.21645	0.241461	0.221928	0.272869	0.233401	0.221459					only statistically significant DCCs are marked
NNE			0.163372	0.260689	0.170061	0.242149	0.114237	0.132544	0.339169	0.259846	0.396366	0.102116	0.132353	0.168818	0.236984	0.115142				0.188609	0.153282	0.227479	0.180895	0.256243	0.245082	0.221072	0.194846	0.184013	0.149633	0.165275	0.180597	0.152362	0.229907
SNRK[Mean]			0.183839	0.231689	0.135402	0.220473	0.167796	0.133824	0.189491	0.155912	0.266724	0.155739	0.164578	0.167912	0.188152	0.162859				0.1755	0.293133	0.316231	0.259844	0.263623	0.26686	0.263891	0.373698	0.308104	0.201486	0.238566	0.21001	0.245019	0.248726
SNRQ[Mean]			0.414468	0.260296	0.215902	0.210623	0.15594	0.238383	0.310573	0.181068	0.140214	0.244615	0.200976	0.233387	0.163001	0.132259				0.218469	0.237585	0.24806	0.196978	0.21361	0.330327	0.289833	0.208394	0.175826	0.263076	0.269846	0.274295	0.266264	0.178944
CPP			0.246233	0.102377	0.282583	0.110003	0.264734	0.244738	0.130817	0.232443	0.208303	0.216905	0.192148	0.134255	0.105119	0.140257				0.249482	0.228687	0.239458	0.267459	0.209472	0.206546	0.247133	0.177373	0.165111	0.205014	0.215194	0.192076	0.219605	0.293441
WMCMax			0.306894	0.157746	0.173312	0.198677	0.110388	0.19356	0.229977	0.156688	0.197184	0.150489	0.110508	0.10861	0.0735143	0.1162				0.422894	0.239426	0.191381	0.203693	0.185439	0.271875	0.307517	0.156826	0.172203	0.266114	0.207741	0.236622	0.157039	0.161047
WMCMean			0.348574	0.157253	0.163094	0.115305	0.167404	0.157294	0.200828	0.129626	0.1342	0.144187	0.142699	0.153766	0.240648	0.164179				0.362818	0.186393	0.233245	0.215794	0.211407	0.314141	0.224115	0.232465	0.31731	0.261536	0.210955	0.21155	0.155885	0.175436
MShim			0.363039	0.195058	0.136193	0.15734	0.146982	0.107453	0.272833	0.169587	0.211965	0.0992263	0.148095	0.151933	0.25231	0.125014				0.226557	0.217716	0.277926	0.207552	0.191731	0.267004	0.234576	0.202372	0.178597	0.254782	0.259626	0.31605	0.262204	0.177941
EPF			0.303182	0.0968246	0.152775	0.171801	0.192976	0.163889	0.142082	0.120372	0.139956	0.131985	0.103586	0.105497	0.144055	0.12473				0.202825	0.23749	0.172527	0.176317	0.252213	0.207248	0.243895	0.197401	0.252518	0.188181	0.182954	0.17885	0.186637	0.193052
MJit			0.146938	0.158251	0.233103	0.113849	0.125609	0.198524	0.170153	0.180772	0.146855	0.220094	0.212934	0.161933	0.171404	0.118407				0.354816	0.220056	0.331674	0.232451	0.398798	0.315756	0.250585	0.246726	0.298256	0.296067	0.249044	0.211279	0.168411	0.294748
Jit(%)			0.381094	0.11715	0.172019	0.152123	0.129331	0.17084	0.149491	0.122552	0.133812	0.149558	0.136059	0.108664	0.167348	0.130954				0.306682	0.22795	0.168897	0.162592	0.338488	0.243278	0.293689	0.177901	0.220966	0.219396	0.218135	0.219957	0.208494	0.205826
PVI			0.661024	0.159383	0.191236	0.128761	0.125618	0.24412	0.186991	0.144534	0.2067	0.215823	0.141829	0.139341	0.236307	0.193074				0.423093	0.277436	0.211834	0.160693	0.325422	0.292133	0.264444	0.178476	0.18754	0.274026	0.239971	0.294792	0.245277	0.178801
PhAI[Mean]			0.142886	0.18013	0.133378	0.179427	0.138848	0.184898	0.19076	0.167574	0.206245	0.289997	0.267062	0.257696	0.194582	0.138502				0.230907	0.187486	0.145624	0.166296	0.23651	0.180024	0.223049	0.182524	0.156358	0.18249	0.194075	0.197032	0.226413	0.180407
SpSI[Mean]			0.134436	0.179818	0.121217	0.17454	0.108047	0.145597	0.163482	0.116271	0.156507	0.18266	0.15981	0.185712	0.121718	0.138365				0.208611	0.236069	0.337904	0.203758	0.275034	0.259349	0.174017	0.260287	0.265444	0.227489	0.231742	0.216484	0.235324	0.155123
AmSI[Mean]			0.121148	0.146146	0.115366	0.117888	0.109818	0.125409	0.158076	0.132124	0.116376	0.122716	0.126154	0.124948	0.117429	0.107984				0.20716	0.163458	0.221466	0.198361	0.207787	0.244193	0.209154	0.214091	0.229696	0.276642	0.310893	0.284166	0.275523	0.187966
PhA[Mean]			0.12824	0.177503	0.126192	0.146408	0.121465	0.151391	0.147592	0.13914	0.152606	0.234158	0.232151	0.208082	0.20482	0.129516				0.223971	0.198465	0.189267	0.174015	0.22498	0.219876	0.193022	0.189199	0.159506	0.198093	0.21533	0.184461	0.196529	0.155876
SpS[Mean]			0.174612	0.136909	0.103117	0.136864	0.0938701	0.129929	0.121189	0.104032	0.189337	0.173842	0.175092	0.172955	0.127607	0.108868				0.211588	0.428779	0.275062	0.313439	0.202225	0.298182	0.303061	0.274839	0.360779	0.316872	0.313424	0.314705	0.267434	0.170317
AmS[Mean]			0.135997	0.129383	0.101211	0.118056	0.138441	0.125851	0.170429	0.134749	0.111648	0.140762	0.12385	0.128678	0.122198	0.113062				0.210826	0.194953	0.200938	0.266794	0.293204	0.177138	0.225268	0.185759	0.262731	0.198506	0.213108	0.206481	0.197768	0.180343
F0[Std]			0.86028	0.219256	0.309488	0.16968	0.145524	0.373041	0.24476	0.214304	0.217356	0.335066	0.203858	0.206718	0.210929	0.21758				0.800571	0.350458	0.334588	0.28254	0.214615	0.510753	0.427693	0.199701	0.22842	0.444144	0.302399	0.377728	0.194535	0.166206
CQ[Std]			0.413332	0.109346	0.232175	0.147593	0.175684	0.229206	0.163635	0.146664	0.271148	0.23839	0.183102	0.142635	0.16249	0.176944				0.465368	0.277308	0.295245	0.248469	0.201212	0.361536	0.413549	0.228266	0.200657	0.278321	0.206961	0.26414	0.196197	0.192117
SQ[Std]			0.122207	0.131411	0.121126	0.127618	0.223245	0.142144	0.162963	0.0992966	0.162248	0.100005	0.109868	0.101267	0.134858	0.145973				0.196367	0.193904	0.266465	0.222491	0.212542	0.181417	0.232722	0.217552	0.213935	0.145435	0.159069	0.179883	0.188663	0.157508
GGI[Std]			0.235998	0.150034	0.171303	0.171401	0.242362	0.128839	0.15037	0.185046	0.309809	0.111673	0.147171	0.108821	0.179547	0.148624				0.41287	0.155144	0.18342	0.150994	0.253226	0.292729	0.254444	0.158949	0.226389	0.266058	0.209832	0.254728	0.176271	0.16481
PQ[Std]			0.434948	0.163361	0.228779	0.134041	0.116854	0.236663	0.176662	0.197884	0.14538	0.252989	0.197207	0.184401	0.130936	0.0964531				0.20204	0.21349	0.236739	0.164601	0.176979	0.273799	0.19998	0.176013	0.172165	0.205497	0.192863	0.192115	0.155369	0.176533
GAI[Std]			0.135636	0.118069	0.109445	0.120879	0.251312	0.113414	0.190203	0.0942104	0.266538	0.106339	0.13383	0.144412	0.148313	0.116816				0.249193	0.190913	0.279449	0.198228	0.282801	0.237451	0.248824	0.221936	0.202641	0.205169	0.200523	0.189154	0.203118	0.288184
SNRK[Std]			0.129931	0.21158	0.129522	0.162382	0.113594	0.128727	0.153589	0.17678	0.240147	0.144334	0.148431	0.16673	0.17212	0.143969				0.197567	0.187622	0.220282	0.24409	0.21132	0.232287	0.190288	0.210099	0.225802	0.207715	0.231848	0.224623	0.236804	0.196521
PhAI[Std]			0.634889	0.154031	0.212175	0.160066	0.156018	0.234078	0.240774	0.174981	0.237536	0.208712	0.131253	0.140357	0.193464	0.192457				0.579086	0.203742	0.301106	0.255213	0.25069	0.441145	0.407307	0.152508	0.191694	0.293957	0.198273	0.288943	0.146097	0.247365
SpSI[Std]			0.112528	0.149567	0.192398	0.124673	0.146001	0.140783	0.177388	0.151752	0.208594	0.12705	0.123697	0.127265	0.108726	0.146247				0.264766	0.162215	0.186804	0.133497	0.321052	0.219631	0.200003	0.151371	0.18704	0.204753	0.172583	0.196972	0.164119	0.163621
AmSI[Std]			0.145569	0.139412	0.171265	0.106799	0.12973	0.129803	0.147932	0.143292	0.159234	0.12251	0.130258	0.114503	0.126461	0.118516				0.303629	0.176015	0.260753	0.194867	0.255188	0.344952	0.285266	0.206315	0.195446	0.277344	0.259646	0.270201	0.211744	0.165677
WaSI[Std]			0.102026	0.185627	0.115703	0.134119	0.110284	0.141926	0.217649	0.187901	0.185954	0.239269	0.232956	0.225886	0.199604	0.13281				0.264936	0.169832	0.181157	0.158204	0.353092	0.214022	0.259046	0.168358	0.188003	0.197025	0.209614	0.194529	0.224656	0.165472
distance p:
F0[Mean]			0	0.00146319	0	0.158071	1	0	0	0	1	0	0.0060554	0.0060554	1	0.527744				0	0.47476	0.166986	0.625864	1	0	0.00609664	1	1	0	0.519291	0.179115	1	1					p < 0.05
CQ[Mean]			0	1	1	1	0.0362823	1	0.981949	1	1	1	1	1	1	1				0.00609664	1	1	1	1	1	1	1	1	1	1	1	1	1					p ≥ 0.05
SQ[Mean]			0	1	1	1	0.618918	1	1	1	1	0.758334	1	1	1	1				0.305442	1	1	1	1	1	1	1	1	1	1	1	1	1
GGI[Mean]			1	1	0.501261	1	0.00146319	1	1	0.492436	1	0.355409	0.056902	1	0.292639	1				0.515166	1	1	1	1	1	1	1	1	1	1	1	1	1					p values are adjusted using FDR correction
PQ[Mean]			0	1	0.608676	1	1	1	1	1	0.231263	1	1	1	1	1				1	1	1	1	1	1	1	1	1	1	1	1	1	1
GAI[Mean]			1	1	0.929319	1	0	1	0.768618	1	1	1	0.352136	0.981949	0.619643	1				0.409694	1	1	1	1	1	1	1	1	1	1	1	1	1
HNR			0	1	1	1	1	1	1	1	1	1	1	1	0.107347	1				1	1	1	1	1	1	1	1	1	1	1	1	1	1
NNE			1	0.0521368	1	0.13268	1	1	0	0.0521368	0	1	1	1	0.142779	1				1	1	1	1	1	1	1	1	1	1	1	1	1	1
SNRK[Mean]			1	0.175376	1	0.35161	1	1	0.88348	1	0.0455018	1	1	1	0.931296	1				1	1	1	1	1	1	1	0.625864	1	1	1	1	1	1
SNRQ[Mean]			0	0.0540384	0.352734	0.448005	1	0.130687	0.00266035	0.99218	1	0.104908	0.53076	0.157751	1	1				1	1	1	1	1	1	1	1	1	1	1	1	1	1
CPP			0.0925255	1	0.0152871	1	0.0470313	0.104908	1	0.158071	0.434561	0.314905	0.7313	1	1	1				1	1	1	1	1	1	1	1	1	1	1	1	1	1
WMCMax			0.00707997	1	1	0.570578	1	0.618741	0.174741	1	0.570578	1	1	1	1	1				0.194331	1	1	1	1	1	1	1	1	1	1	1	1	1
WMCMean			0.00146319	1	1	1	1	1	0.546608	1	1	1	1	1	0.123216	1				0.717227	1	1	1	1	1	1	1	1	1	1	1	1	1
MShim			0	0.642805	1	1	1	1	0.0442571	1	0.401765	1	1	1	0.0842296	1				1	1	1	1	1	1	1	1	1	1	1	1	1	1
EPF			0.00266035	1	1	1	0.711209	1	1	1	1	1	1	1	1	1				1	1	1	1	1	1	1	1	1	1	1	1	1	1
MJit			1	1	0.164705	1	1	0.549912	1	0.981949	1	0.26271	0.361925	1	1	1				0.830644	1	1	1	0.353308	1	1	1	1	1	1	1	1	1
Jit(%)			0	1	1	1	1	1	1	1	1	1	1	1	1	1				1	1	1	1	1	1	1	1	1	1	1	1	1	1
PVI			0	1	0.767299	1	1	0.12469	0.888643	1	0.491962	0.366226	1	1	0.142779	0.821905				0.180461	1	1	1	1	1	1	1	1	1	1	1	1	1
PhAI[Mean]			1	0.981949	1	1	1	0.88348	0.711209	1	0.458876	0.0104514	0.0351547	0.0597864	0.622649	1				1	1	1	1	1	1	1	1	1	1	1	1	1	1
SpSI[Mean]			1	0.981949	1	1	1	1	1	1	1	0.971827	1	0.879042	1	1				1	1	1	1	1	1	1	1	1	1	1	1	1	1
AmSI[Mean]			1	1	1	1	1	1	1	1	1	1	1	1	1	1				1	1	1	1	1	1	1	1	1	1	1	1	1	1
PhA[Mean]			1	1	1	1	1	1	1	1	1	0.158071	0.176717	0.458876	0.472521	1				1	1	1	1	1	1	1	1	1	1	1	1	1	1
SpS[Mean]			1	1	1	1	1	1	1	1	0.88348	1	1	1	1	1				1	0.166986	1	1	1	1	1	1	0.830644	1	1	1	1	1
AmS[Mean]			1	1	1	1	1	1	1	1	1	1	1	1	1	1				1	1	1	1	1	1	1	1	1	1	1	1	1	1
F0[Std]			0	0.284251	0.00391927	1	1	0	0.119538	0.352734	0.321542	0	0.509608	0.472724	0.381446	0.351524				0	0.897283	1	1	1	0.00609664	0.19581	1	1	0.152681	1	0.519291	1	1
CQ[Std]			0	1	0.175376	1	1	0.193923	1	1	0.0201454	0.152656	1	1	1	1				0.0770102	1	1	1	1	0.75085	0.296391	1	1	1	1	1	1	1
SQ[Std]			1	1	1	1	0.231263	1	1	1	1	1	1	1	1	1				1	1	1	1	1	1	1	1	1	1	1	1	1	1
GGI[Std]			0.139064	1	1	1	0.113431	1	1	0.964744	0	1	1	1	1	1				0.19581	1	1	1	1	1	1	1	1	1	1	1	1	1
PQ[Std]			0	1	0.187188	1	1	0.145149	1	0.602058	1	0.0769701	0.626272	0.971827	1	1				1	1	1	1	1	1	1	1	1	1	1	1	1	1
GAI[Std]			1	1	1	1	0.0723896	1	0.711209	1	0.0429813	1	1	1	1	1				1	1	1	1	1	1	1	1	1	1	1	1	1	1
SNRK[Std]			1	0.381578	1	1	1	1	1	1	0.133409	1	1	1	1	1				1	1	1	1	1	1	1	1	1	1	1	1	1	1
PhAI[Std]			0	1	0.430919	1	1	0.16768	0.140323	1	0.148642	0.501261	1	1	0.769546	0.981949				0	1	1	1	1	0.0770102	0.233705	1	1	1	1	1	1	1
SpSI[Std]			1	1	0.711209	1	1	1	1	1	0.453043	1	1	1	1	1				1	1	1	1	1	1	1	1	1	1	1	1	1	1
AmSI[Std]			1	1	1	1	1	1	1	1	1	1	1	1	1	1				1	1	1	1	1	1	1	1	1	1	1	1	1	1
WaSI[Std]			1	0.79504	1	1	1	1	0.289861	0.740779	0.877352	0.122365	0.164705	0.201065	0.53076	1				1	1	1	1	0.888836	1	1	1	1	1	1	1	1	1
